# Supplementary material for: Whole genome sequencing data and de novo draft assemblies for 66 teleost species
Source: Sci Data. 2017 Jan 17;4:160132. doi: 10.1038/sdata.2016.132 (PMC5240625; doi:10.1038/sdata.2016.132)
Supplement: Supplementary file 1 [file sdata2016132-isa1.zip]

Archive with 3 entries (3 files):
- i_Investigation.txt
- s_study_Malmstr_m.txt
- a_assay_Malmstr_m.txt
