# Supplementary material for: Whole genome sequencing data and de novo draft assemblies for 66 teleost species
Source: Sci Data. 2017 Jan 17;4:160132. doi: 10.1038/sdata.2016.132 (PMC5240625; doi:10.1038/sdata.2016.132)
Supplement: Supplementary file 1 [file sdata2016132-isa1.zip › i_Investigation.txt]

# Investigation File generated for Scientific Data with Investigation File Authoring Tool version 0.1.0 on 13/12/2016 - This metadata file is CC0
ONTOLOGY SOURCE REFERENCE
Term Source Name	NCBITAXON	UBERON	BAO	OBI	ERO
Term Source File	http://data.bioontology.org/ontologies/NCBITAXON	http://data.bioontology.org/ontologies/UBERON	http://data.bioontology.org/ontologies/BAO	http://data.bioontology.org/ontologies/OBI	http://data.bioontology.org/ontologies/ERO
Term Source Version	2016AA	releases/2014-06-15	2.0	2014-08-18	2013-08-02
Term Source Description	National Center for Biotechnology Information (NCBI) Organismal Classification	Uber Anatomy Ontology	BioAssay Ontology	Ontology for Biomedical Investigations	Eagle-I Research Resource Ontology
INVESTIGATION
Investigation Identifier
Investigation Title
Investigation Description
Investigation Submission Date
Investigation Public Release Date
INVESTIGATION PUBLICATIONS
Investigation PubMed ID
Investigation Publication DOI
Investigation Publication Author List
Investigation Publication Title
Investigation Publication Status
Investigation Publication Status Term Accession Number
Investigation Publication Status Term Source REF
INVESTIGATION CONTACTS
Investigation Person Last Name
Investigation Person Mid Initials
Investigation Person First Name
Investigation Person Address
Investigation Person Phone
Investigation Person Fax
Investigation Person Email
Investigation Person Affiliation
Investigation Person Roles
Investigation Person Roles Term Accession Number
Investigation Person Roles Term Source REF
STUDY
Study Identifier	10.1038/sdata.2016.132
Study Title	Whole genome sequencing data and de novo draft assemblies for 66 teleost species
Study Submission Date	14/09/2016
Study Public Release Date	17/01/2017
Study Description	http://www.nature.com/articles/sdata2016132#abstract
Study File Name	s_study_Malmstr_m.txt
Comment[Subject Keywords]	///;///;///
Comment[Manuscript Licence]	CC BY-4.0
Comment[Experimental Metadata Licence]	CC0
Comment[Supplementary Information File Name]	
Comment[Supplementary Information File Type]	x-zip-compressed
Comment[Supplementary Information File URL]	http://www.nature.com/articles/sdata2016132#supplementary-information
Comment[Data Repository]	European Nucleotide Archive;Dryad Digital Repository
Comment[Data Record Accession]	PRJEB12469;doi:10.5061/dryad.326r8
Comment[Data Record URI]	http://www.ebi.ac.uk/ena/data/view/PRJEB12469;http://dx.doi.org/10.5061/dryad.326r8
STUDY DESIGN DESCRIPTORS
Study Design Type	species comparison design
Study Design Type Term Accession Number	OBI:0001310
Study Design Type Term Source REF	OBI
STUDY PUBLICATIONS
Study PubMed ID	""
Study Publication DOI	doi:10.1038/ng.3645
Study Publication Author List	""
Study Publication Title	""
Study Publication Status	published
Study Publication Status Term Accession Number	
Study Publication Status Term Source REF	
STUDY FACTORS
Study Factor Name	species
Study Factor Type	organism
Study Factor Type Term Accession Number	OBI:0100026
Study Factor Type Term Source REF	OBI
STUDY ASSAYS
Study Assay Measurement Type	genome assembly
Study Assay Measurement Type Term Accession Number	ERO:0000609
Study Assay Measurement Type Term Source REF	ERO
Study Assay Technology Type	DNA sequencing
Study Assay Technology Type Term Accession Number	OBI:0000626
Study Assay Technology Type Term Source REF	OBI
Study Assay Technology Platform	Illumina HiSeq 2000
Study Assay File Name	a_assay_Malmstr_m.txt
STUDY PROTOCOLS
Study Protocol Name	Sample acquisition and DNA extraction	Fragmentation and library preparation	Sequencing and quality control	Draft genome assembly
Study Protocol Type	DNA extraction	paired-end library preparation	DNA sequencing	genome assembly
Study Protocol Type Term Accession Number	OBI:0000257	OBI:0001852	OBI:0000626	ERO:0000609
Study Protocol Type Term Source REF	OBI	OBI	OBI	ERO
Study Protocol Description				
Study Protocol URI	""	""	""	""
Study Protocol Version				
Study Protocol Parameters Name	genomic DNA isolation method	""	sequencer	""
Study Protocol Parameters Name Term Accession Number	""	""	""	""
Study Protocol Parameters Name Term Source REF	""	""	""	""
Study Protocol Components Name	""	""	""	""
Study Protocol Components Type	""	""	""	""
Study Protocol Components Type Term Accession Number	""	""	""	""
Study Protocol Components Type Term Source REF	""	""	""	""
STUDY CONTACTS
Study Person Last Name	Malmstrøm	Matschiner	Tørresen	Jakobsen	Jentoft
Study Person First Name	Martin	Michael	Ole K.	Kjetill S.	Sissel
Study Person Mid Initials					
Study Person Email	Martin.Malmstrom@ibv.uio.no	""	""	""	""
Study Person Phone					
Study Person Fax					
Study Person Address					
Study Person Affiliation	Centre for Ecological and Evolutionary Synthesis (CEES), Department of Biosciences, University of Oslo, PO Box 1066, 0316 Oslo, Norway	Centre for Ecological and Evolutionary Synthesis (CEES), Department of Biosciences, University of Oslo, PO Box 1066, 0316 Oslo, Norway	Centre for Ecological and Evolutionary Synthesis (CEES), Department of Biosciences, University of Oslo, PO Box 1066, 0316 Oslo, Norway	Centre for Ecological and Evolutionary Synthesis (CEES), Department of Biosciences, University of Oslo, PO Box 1066, 0316 Oslo, Norway	Centre for Ecological and Evolutionary Synthesis (CEES), Department of Biosciences, University of Oslo, PO Box 1066, 0316 Oslo, Norway
Study Person Roles					
Study Person Roles Term Accession Number					
Study Person Roles Term Source REF					
Comment[Study Person ORCID]				0000-0002-8861-5397	
Comment[Funder]					
Comment[FundRef ID]					
Comment[Funder Term Source REF]					
Comment[Grant Identifier]					
