# Supplementary material for: Whole genome sequencing data and de novo draft assemblies for 66 teleost species
Source: Sci Data. 2017 Jan 17;4:160132. doi: 10.1038/sdata.2016.132 (PMC5240625; doi:10.1038/sdata.2016.132)
Supplement: Supplementary file 1 [file sdata2016132-isa1.zip › s_study_Malmstr_m.txt]

Source Name	Comment[voucher ID]	Characteristics[organism]	Term Source REF	Term Accession Number	Characteristics[organism part]	Term Source REF	Term Accession Number	Protocol REF	Parameter Value[genomic DNA isolation method]	Comment[sample ID]	Sample Name	Material Type	Term Source REF	Term Accession Number	Factor Value[species]
wild caught specimen	NA	Osmerus eperlanus	NCBITAXON	NCBITAXON:29151	fin	UBERON	UBERON:0008897	Sample acquisition and DNA extraction	EZNA spin column	Osep_1_#2	SAMEA4028764	genomic DNA	BAO	BAO:0000316	Osmerus eperlanus
Zoological Museum University of Copenhagen collection	ZMUC 8046	Borostomias antarcticus	NCBITAXON	NCBITAXON:473354	muscle organ	UBERON	UBERON:0001630	Sample acquisition and DNA extraction	high salt method	JYP 598	SAMEA4028765	genomic DNA	BAO	BAO:0000316	Borostomias antarcticus
Chicago Field Museum collection	CFM 117870	Parasudis fraserbrunneri	NCBITAXON	NCBITAXON:1784818	muscle organ	UBERON	UBERON:0001630	Sample acquisition and DNA extraction	EZNA spin column	A430	SAMEA4028766	genomic DNA	BAO	BAO:0000316	Parasudis fraserbrunneri
wild caught specimen	NA	Guentherus altivela	NCBITAXON	NCBITAXON:1263181	muscle organ	UBERON	UBERON:0001630	Sample acquisition and DNA extraction	EZNA spin column	B375	SAMEA4028767	genomic DNA	BAO	BAO:0000316	Guentherus altivela
Zoological Museum University of Copenhagen collection	ZMUC 8477	Benthosema glaciale	NCBITAXON	NCBITAXON:125796	muscle organ	UBERON	UBERON:0001630	Sample acquisition and DNA extraction	high salt method	JYP 403	SAMEA4028768	genomic DNA	BAO	BAO:0000316	Benthosema glaciale
National Museum of Nature and Science, Tsukuba, Japan	NSMTNAP 79586	Polymixia japonica	NCBITAXON	NCBITAXON:81385	muscle organ	UBERON	UBERON:0001630	Sample acquisition and DNA extraction	EZNA spin column	NSMT-P 79586.1	SAMEA4028769	genomic DNA	BAO	BAO:0000316	Polymixia japonica
University of Kansas Biodiversity Institute Icthyology collection	KU:KUI :29775	Percopsis transmontana	NCBITAXON	NCBITAXON:143327	muscle organ	UBERON	UBERON:0001630	Sample acquisition and DNA extraction	EZNA spin column	KU:KUIT:1890	SAMEA4028770	genomic DNA	BAO	BAO:0000316	Percopsis transmontana
University of Alabama Ichtyology collection	UAIC 14148.01	Typhlichthys subterraneus	NCBITAXON	NCBITAXON:940470	muscle organ	UBERON	UBERON:0001630	Sample acquisition and DNA extraction	EZNA spin column	KU:KUIT:8754	SAMEA4028771	genomic DNA	BAO	BAO:0000316	Typhlichthys subterraneus
Zoological State Collection Munich	ZSCM 32795	Zeus faber	NCBITAXON	NCBITAXON:64108	muscle organ	UBERON	UBERON:0001630	Sample acquisition and DNA extraction	EZNA spin column	B11	SAMEA4028772	genomic DNA	BAO	BAO:0000316	Zeus faber
Zoological State Collection Munich	ZSCM 32479	Cyttopsis rosea	NCBITAXON	NCBITAXON:1176755	muscle organ	UBERON	UBERON:0001630	Sample acquisition and DNA extraction	high salt method	B361	SAMEA4028773	genomic DNA	BAO	BAO:0000316	Cyttopsis rosea
Museum of Comparative Zoology, Harvard University collection	MCZ 165920	Stylephorus chordatus	NCBITAXON	NCBITAXON:409996	muscle organ	UBERON	UBERON:0001630	Sample acquisition and DNA extraction	EZNA spin column	KU:KUIT:8138	SAMEA4028774	genomic DNA	BAO	BAO:0000316	Stylephorus chordatus
University of Kansas Biodiversity Institute Icthyology collection	KU:KUI:30244	Bregmaceros cantori	NCBITAXON	NCBITAXON:630652	muscle organ	UBERON	UBERON:0001630	Sample acquisition and DNA extraction	high salt method	KU:KUIT:5133	SAMEA4028775	genomic DNA	BAO	BAO:0000316	Bregmaceros cantori
Zoological State Collection Munich	ZSCM 40336	Merluccius polli	NCBITAXON	NCBITAXON:89951	muscle organ	UBERON	UBERON:0001630	Sample acquisition and DNA extraction	high salt method	B116	SAMEA4028776	genomic DNA	BAO	BAO:0000316	Merluccius polli
wild caught specimen	NA	Merluccius merluccius	NCBITAXON	NCBITAXON:8063	thymus	UBERON	UBERON:0002370	Sample acquisition and DNA extraction	EZNA spin column	Meme(Ly)_IOF_1_#2	SAMEA4028777	genomic DNA	BAO	BAO:0000316	Merluccius merluccius
Zoological State Collection Munich	ZSCM 32773	Merluccius capensis	NCBITAXON	NCBITAXON:89947	muscle organ	UBERON	UBERON:0001630	Sample acquisition and DNA extraction	high salt method	B16	SAMEA4028778	genomic DNA	BAO	BAO:0000316	Merluccius capensis
Zoological State Collection Munich	ZSCM 32519	Melanonus zugmayeri	NCBITAXON	NCBITAXON:181410	muscle organ	UBERON	UBERON:0001630	Sample acquisition and DNA extraction	EZNA spin column	B304	SAMEA4028779	genomic DNA	BAO	BAO:0000316	Melanonus zugmayeri
wild caught specimen	NA	Muraenolepis marmoratus	NCBITAXON	NCBITAXON:487677	muscle organ	UBERON	UBERON:0001630	Sample acquisition and DNA extraction	EZNA spin column	#95	SAMEA4028780	genomic DNA	BAO	BAO:0000316	Muraenolepis marmoratus
Chicago Field Museum collection	CFM 117888	Trachyrincus scabrus	NCBITAXON	NCBITAXON:562814	muscle organ	UBERON	UBERON:0001630	Sample acquisition and DNA extraction	EZNA spin column	A35	SAMEA4028781	genomic DNA	BAO	BAO:0000316	Trachyrincus scabrus
wild caught specimen	NA	Trachyrincus murrayi	NCBITAXON	NCBITAXON:241836	fin	UBERON	UBERON:0008897	Sample acquisition and DNA extraction	EZNA spin column	A9-2012-420-171-1	SAMEA4028782	genomic DNA	BAO	BAO:0000316	Trachyrincus murrayi
wild caught specimen	NA	Mora moro	NCBITAXON	NCBITAXON:248765	muscle organ	UBERON	UBERON:0001630	Sample acquisition and DNA extraction	EZNA spin column	Momo(Dy)_Sula_4_#1	SAMEA4028783	genomic DNA	BAO	BAO:0000316	Mora moro
Zoological State Collection Munich	ZSCM 32710	Laemonema laureysi	NCBITAXON	NCBITAXON:1784819	muscle organ	UBERON	UBERON:0001630	Sample acquisition and DNA extraction	high salt method	B43	SAMEA4028784	genomic DNA	BAO	BAO:0000316	Laemonema laureysi
Zoological State Collection Munich	ZSCM 40344	Bathygadus melanobranchus	NCBITAXON	NCBITAXON:630650	muscle organ	UBERON	UBERON:0001630	Sample acquisition and DNA extraction	EZNA spin column	B365	SAMEA4028785	genomic DNA	BAO	BAO:0000316	Bathygadus melanobranchus
wild caught specimen	NA	Macrourus berglax	NCBITAXON	NCBITAXON:473319	muscle organ	UBERON	UBERON:0001630	Sample acquisition and DNA extraction	EZNA spin column	Mabe_1_#1	SAMEA4028786	genomic DNA	BAO	BAO:0000316	Macrourus berglax
Chicago Field Museum collection	CFM 117884	Malacocephalus occidentalis	NCBITAXON	NCBITAXON:630739	muscle organ	UBERON	UBERON:0001630	Sample acquisition and DNA extraction	EZNA spin column	A25	SAMEA4028787	genomic DNA	BAO	BAO:0000316	Malacocephalus occidentalis
wild caught specimen	NA	Phycis blennoides	NCBITAXON	NCBITAXON:163115	fin	UBERON	UBERON:0008897	Sample acquisition and DNA extraction	EZNA spin column	A9-2012-418-76-1	SAMEA4028788	genomic DNA	BAO	BAO:0000316	Phycis blennoides
wild caught specimen	NA	Phycis phycis	NCBITAXON	NCBITAXON:349666	muscle organ	UBERON	UBERON:0001630	Sample acquisition and DNA extraction	high salt method	Phph_X5	SAMEA4028789	genomic DNA	BAO	BAO:0000316	Phycis phycis
wild caught specimen	NA	Lota lota	NCBITAXON	NCBITAXON:69944	muscle organ	UBERON	UBERON:0001630	Sample acquisition and DNA extraction	EZNA spin column	Lolo_X10	SAMEA4028790	genomic DNA	BAO	BAO:0000316	Lota lota
wild caught specimen	NA	Molva molva	NCBITAXON	NCBITAXON:163112	thymus	UBERON	UBERON:0002370	Sample acquisition and DNA extraction	EZNA spin column	Momo(Br)_IOF_1_#2	SAMEA4028791	genomic DNA	BAO	BAO:0000316	Molva molva
wild caught specimen	NA	Brosme brosme	NCBITAXON	NCBITAXON:81638	spleen	UBERON	UBERON:0002106	Sample acquisition and DNA extraction	EZNA spin column	Brbr_LO_1_#2	SAMEA4028792	genomic DNA	BAO	BAO:0000316	Brosme brosme
wild caught specimen	NA	Trisopterus minutus	NCBITAXON	NCBITAXON:80722	spleen	UBERON	UBERON:0002106	Sample acquisition and DNA extraction	high salt method	Trmi_IOF_1_#1	SAMEA4028793	genomic DNA	BAO	BAO:0000316	Trisopterus minutus
wild caught specimen	NA	Gadiculus argenteus	NCBITAXON	NCBITAXON:185737	spleen	UBERON	UBERON:0002106	Sample acquisition and DNA extraction	high salt method	Gaar_IOF_1_#2	SAMEA4028794	genomic DNA	BAO	BAO:0000316	Gadiculus argenteus
wild caught specimen	NA	Pollachius virens	NCBITAXON	NCBITAXON:8060	spleen	UBERON	UBERON:0002106	Sample acquisition and DNA extraction	high salt method	Povi_LO_1_#1	SAMEA4028795	genomic DNA	BAO	BAO:0000316	Pollachius virens
wild caught specimen	NA	Melanogrammus aeglefinus	NCBITAXON	NCBITAXON:8056	spleen	UBERON	UBERON:0002106	Sample acquisition and DNA extraction	high salt method	Meae_LO_1_#2	SAMEA4028796	genomic DNA	BAO	BAO:0000316	Melanogrammus aeglefinus
wild caught specimen	NA	Merlangius merlangus	NCBITAXON	NCBITAXON:8058	thymus	UBERON	UBERON:0002370	Sample acquisition and DNA extraction	EZNA spin column	Meme(Hy)_OOF_1_#2	SAMEA4028797	genomic DNA	BAO	BAO:0000316	Merlangius merlangus
wild caught specimen	NA	Arctogadus glacialis	NCBITAXON	NCBITAXON:185735	fin	UBERON	UBERON:0008897	Sample acquisition and DNA extraction	high salt method	0A-08-045_#3	SAMEA4028798	genomic DNA	BAO	BAO:0000316	Arctogadus glacialis
wild caught specimen	NA	Boreogadus saida	NCBITAXON	NCBITAXON:44932	fin	UBERON	UBERON:0008897	Sample acquisition and DNA extraction	EZNA spin column	B3-2012-189-6_#1	SAMEA4028799	genomic DNA	BAO	BAO:0000316	Boreogadus saida
wild caught specimen	NA	Gadus chalcogrammus	NCBITAXON	NCBITAXON:1042646	fin	UBERON	UBERON:0008897	Sample acquisition and DNA extraction	high salt method	HS-08.010_#1	SAMEA4028800	genomic DNA	BAO	BAO:0000316	Gadus chalcogrammus
wild caught specimen	NA	Gadus morhua	NCBITAXON	NCBITAXON:8049	blood	UBERON	UBERON:0000178	Sample acquisition and DNA extraction	blood plug protocol	NEAC_001	SAMEA4028801	genomic DNA	BAO	BAO:0000316	Gadus morhua
wild caught specimen	NA	Regalecus glesne	NCBITAXON	NCBITAXON:81389	muscle organ	UBERON	UBERON:0001630	Sample acquisition and DNA extraction	EZNA spin column	Regl_X3	SAMEA4028802	genomic DNA	BAO	BAO:0000316	Regalecus glesne
wild caught specimen	NA	Lampris guttatus	NCBITAXON	NCBITAXON:81370	muscle organ	UBERON	UBERON:0001630	Sample acquisition and DNA extraction	EZNA spin column	Lagu_X8	SAMEA4028803	genomic DNA	BAO	BAO:0000316	Lampris guttatus
National Museum of Nature and Science, Tsukuba, Japan	NSMTNAP 75883	Monocentris japonicus	NCBITAXON	NCBITAXON:181435	muscle organ	UBERON	UBERON:0001630	Sample acquisition and DNA extraction	EZNA spin column	NSMT-P 75883.1	SAMEA4028804	genomic DNA	BAO	BAO:0000316	Monocentris japonicus
wild caught specimen	NA	Myripristis jacobus	NCBITAXON	NCBITAXON:371672	blood	UBERON	UBERON:0000178	Sample acquisition and DNA extraction	EZNA spin column	KV124	SAMEA4028805	genomic DNA	BAO	BAO:0000316	Myripristis jacobus
wild caught specimen	NA	Holocentrus rufus	NCBITAXON	NCBITAXON:722565	blood	UBERON	UBERON:0000178	Sample acquisition and DNA extraction	high salt method	X2	SAMEA4028806	genomic DNA	BAO	BAO:0000316	Holocentrus rufus
South African Institute for Aquatic Biodiversity collection	SAIAB 77852	Neoniphon sammara	NCBITAXON	NCBITAXON:47706	muscle organ	UBERON	UBERON:0001630	Sample acquisition and DNA extraction	EZNA spin column	KU:KUIT:6925	SAMEA4028807	genomic DNA	BAO	BAO:0000316	Neoniphon sammara
wild caught specimen	NA	Beryx splendens	NCBITAXON	NCBITAXON:88663	muscle organ	UBERON	UBERON:0001630	Sample acquisition and DNA extraction	high salt method	A252	SAMEA4028808	genomic DNA	BAO	BAO:0000316	Beryx splendens
Museum of Comparative Zoology, Harvard University collection	MCZ 167869	Rondeletia loricata	NCBITAXON	NCBITAXON:88713	muscle organ	UBERON	UBERON:0001630	Sample acquisition and DNA extraction	EZNA spin column	KU:KUIT:8426	SAMEA4028809	genomic DNA	BAO	BAO:0000316	Rondeletia loricata
Museum of Comparative Zoology, Harvard University collection	MCZ 167873	Acanthochaenus luetkenii	NCBITAXON	NCBITAXON:473344	muscle organ	UBERON	UBERON:0001630	Sample acquisition and DNA extraction	high salt method	KU:KUIT:8430	SAMEA4028810	genomic DNA	BAO	BAO:0000316	Acanthochaenus luetkenii
Zoological State Collection Munich	ZSCM 32626	Brotula barbata	NCBITAXON	NCBITAXON:432164	muscle organ	UBERON	UBERON:0001630	Sample acquisition and DNA extraction	EZNA spin column	B392	SAMEA4028811	genomic DNA	BAO	BAO:0000316	Brotula barbata
Chicago Field Museum collection	CFM 118100	Lamprogrammus exutus	NCBITAXON	NCBITAXON:1592065	muscle organ	UBERON	UBERON:0001630	Sample acquisition and DNA extraction	high salt method	A69	SAMEA4028812	genomic DNA	BAO	BAO:0000316	Lamprogrammus exutus
Zoological State Collection Munich	ZSCM 32503	Carapus acus	NCBITAXON	NCBITAXON:1491482	muscle organ	UBERON	UBERON:0001630	Sample acquisition and DNA extraction	high salt method	B358	SAMEA4028813	genomic DNA	BAO	BAO:0000316	Carapus acus
Zoological State Collection Munich	ZSCM 32594	Chatrabus melanurus	NCBITAXON	NCBITAXON:990972	muscle organ	UBERON	UBERON:0001630	Sample acquisition and DNA extraction	high salt method	B25	SAMEA4028814	genomic DNA	BAO	BAO:0000316	Chatrabus melanurus
wild caught specimen	NA	Thunnus albacares	NCBITAXON	NCBITAXON:8236	muscle organ	UBERON	UBERON:0001630	Sample acquisition and DNA extraction	high salt method	Sp569	SAMEA4028815	genomic DNA	BAO	BAO:0000316	Thunnus albacares
wild caught specimen	NA	Lesueurigobius sanzi	NCBITAXON	NCBITAXON:1365564	muscle organ	UBERON	UBERON:0001630	Sample acquisition and DNA extraction	EZNA spin column	B265	SAMEA4028816	genomic DNA	BAO	BAO:0000316	Lesueurigobius sanzi
wild caught specimen	NA	Perca fluviatilis	NCBITAXON	NCBITAXON:8168	muscle organ	UBERON	UBERON:0001630	Sample acquisition and DNA extraction	high salt method	Pefl_NEG_1_#1	SAMEA4028817	genomic DNA	BAO	BAO:0000316	Perca fluviatilis
wild caught specimen	NA	Myoxocephalus scorpius	NCBITAXON	NCBITAXON:8097	muscle organ	UBERON	UBERON:0001630	Sample acquisition and DNA extraction	EZNA spin column	Seescorpion_1	SAMEA4028818	genomic DNA	BAO	BAO:0000316	Myoxocephalus scorpius
wild caught specimen	NA	Sebastes norvegicus	NCBITAXON	NCBITAXON:394699	spleen	UBERON	UBERON:0002106	Sample acquisition and DNA extraction	high salt method	Seno_LO_1_#1	SAMEA4028819	genomic DNA	BAO	BAO:0000316	Sebastes norvegicus
wild caught specimen	NA	Chaenocephalus aceratus	NCBITAXON	NCBITAXON:36190	muscle organ	UBERON	UBERON:0001630	Sample acquisition and DNA extraction	high salt method	ANT-XXVII/3,#299	SAMEA4028820	genomic DNA	BAO	BAO:0000316	Chaenocephalus aceratus
wild caught specimen	NA	Symphodus melops	NCBITAXON	NCBITAXON:171736	muscle organ	UBERON	UBERON:0001630	Sample acquisition and DNA extraction	EZNA spin column	Kg47	SAMEA4028821	genomic DNA	BAO	BAO:0000316	Symphodus melops
wild caught specimen	NA	Spondyliosoma cantharus	NCBITAXON	NCBITAXON:50595	muscle organ	UBERON	UBERON:0001630	Sample acquisition and DNA extraction	EZNA spin column	Sp28	SAMEA4028822	genomic DNA	BAO	BAO:0000316	Spondyliosoma cantharus
Zoological State Collection Munich	ZSCM 32591	Antennarius striatus	NCBITAXON	NCBITAXON:241820	muscle organ	UBERON	UBERON:0001630	Sample acquisition and DNA extraction	high salt method	B133	SAMEA4028823	genomic DNA	BAO	BAO:0000316	Antennarius striatus
wild caught specimen	NA	Selene dorsalis	NCBITAXON	NCBITAXON:179366	muscle organ	UBERON	UBERON:0001630	Sample acquisition and DNA extraction	high salt method	B97	SAMEA4028824	genomic DNA	BAO	BAO:0000316	Selene dorsalis
wild caught specimen	NA	Helostoma temminkii	NCBITAXON	NCBITAXON:243708	muscle organ	UBERON	UBERON:0001630	Sample acquisition and DNA extraction	EZNA spin column	LR10256	SAMEA4028825	genomic DNA	BAO	BAO:0000316	Helostoma temminkii
wild caught specimen	NA	Anabas testudineus	NCBITAXON	NCBITAXON:64144	muscle organ	UBERON	UBERON:0001630	Sample acquisition and DNA extraction	high salt method	LR11643	SAMEA4028826	genomic DNA	BAO	BAO:0000316	Anabas testudineus
wild caught specimen	NA	Parablennius parvicornis	NCBITAXON	NCBITAXON:171872	muscle organ	UBERON	UBERON:0001630	Sample acquisition and DNA extraction	EZNA spin column	LR00424	SAMEA4028827	genomic DNA	BAO	BAO:0000316	Parablennius parvicornis
wild caught specimen	NA	Chromis chromis	NCBITAXON	NCBITAXON:91607	muscle organ	UBERON	UBERON:0001630	Sample acquisition and DNA extraction	EZNA spin column	Sp51	SAMEA4028828	genomic DNA	BAO	BAO:0000316	Chromis chromis
wild caught specimen	NA	Pseudochromis fuscus	NCBITAXON	NCBITAXON:280673	muscle organ	UBERON	UBERON:0001630	Sample acquisition and DNA extraction	EZNA spin column	F5-C4_1	SAMEA4028829	genomic DNA	BAO	BAO:0000316	Pseudochromis fuscus
