# Supplementary material for: Whole genome sequencing data and de novo draft assemblies for 66 teleost species
Source: Sci Data. 2017 Jan 17;4:160132. doi: 10.1038/sdata.2016.132 (PMC5240625; doi:10.1038/sdata.2016.132)
Supplement: Supplementary file 1 [file sdata2016132-isa1.zip › a_assay_Malmstr_m.txt]

Sample Name	Protocol REF	Protocol REF	Parameter Value[sequencer]	Assay Name	Raw Data File	Comment[Data Repository]	Comment[Data Record Accession]	Comment[Data Record URI]	Protocol REF	Derived Data File	Comment[Data Repository]	Comment[Data Record Accession]	Comment[Data Record URI]	Factor Value[species]
SAMEA4028764	Fragmentation and library preparation	Sequencing and quality control	Illumina HiSeq 2000	ERX1544981	ERR1473834	European Nucleotide Archive	PRJEB12469	http://www.ebi.ac.uk/ena/data/view/PRJEB12469	Draft genome assembly	doi:10.5061/dryad.326r8/82	Dryad Digital Repository	doi:10.5061/dryad.326r8	http://dx.doi.org/10.5061/dryad.326r8	Osmerus eperlanus
SAMEA4028765	Fragmentation and library preparation	Sequencing and quality control	Illumina HiSeq 2000	ERX1544982	ERR1473835	European Nucleotide Archive	PRJEB12469	http://www.ebi.ac.uk/ena/data/view/PRJEB12469	Draft genome assembly	doi:10.5061/dryad.326r8/90	Dryad Digital Repository	doi:10.5061/dryad.326r8	http://dx.doi.org/10.5061/dryad.326r8	Borostomias antarcticus
SAMEA4028766	Fragmentation and library preparation	Sequencing and quality control	Illumina HiSeq 2000	ERX1544983	ERR1473836	European Nucleotide Archive	PRJEB12469	http://www.ebi.ac.uk/ena/data/view/PRJEB12469	Draft genome assembly	doi:10.5061/dryad.326r8/72	Dryad Digital Repository	doi:10.5061/dryad.326r8	http://dx.doi.org/10.5061/dryad.326r8	Parasudis fraserbrunneri
SAMEA4028767	Fragmentation and library preparation	Sequencing and quality control	Illumina HiSeq 2000	ERX1544984	ERR1473837	European Nucleotide Archive	PRJEB12469	http://www.ebi.ac.uk/ena/data/view/PRJEB12469	Draft genome assembly	doi:10.5061/dryad.326r8/78	Dryad Digital Repository	doi:10.5061/dryad.326r8	http://dx.doi.org/10.5061/dryad.326r8	Guentherus altivela
SAMEA4028768	Fragmentation and library preparation	Sequencing and quality control	Illumina HiSeq 2000	ERX1544985	ERR1473838	European Nucleotide Archive	PRJEB12469	http://www.ebi.ac.uk/ena/data/view/PRJEB12469	Draft genome assembly	doi:10.5061/dryad.326r8/92	Dryad Digital Repository	doi:10.5061/dryad.326r8	http://dx.doi.org/10.5061/dryad.326r8	Benthosema glaciale
SAMEA4028769	Fragmentation and library preparation	Sequencing and quality control	Illumina HiSeq 2000	ERX1544986	ERR1473839	European Nucleotide Archive	PRJEB12469	http://www.ebi.ac.uk/ena/data/view/PRJEB12469	Draft genome assembly	doi:10.5061/dryad.326r8/48	Dryad Digital Repository	doi:10.5061/dryad.326r8	http://dx.doi.org/10.5061/dryad.326r8	Polymixia japonica
SAMEA4028770	Fragmentation and library preparation	Sequencing and quality control	Illumina HiSeq 2000	ERX1544987	ERR1473840	European Nucleotide Archive	PRJEB12469	http://www.ebi.ac.uk/ena/data/view/PRJEB12469	Draft genome assembly	doi:10.5061/dryad.326r8/50	Dryad Digital Repository	doi:10.5061/dryad.326r8	http://dx.doi.org/10.5061/dryad.326r8	Percopsis transmontana
SAMEA4028771	Fragmentation and library preparation	Sequencing and quality control	Illumina HiSeq 2000	ERX1544988	ERR1473841	European Nucleotide Archive	PRJEB12469	http://www.ebi.ac.uk/ena/data/view/PRJEB12469	Draft genome assembly	doi:10.5061/dryad.326r8/52	Dryad Digital Repository	doi:10.5061/dryad.326r8	http://dx.doi.org/10.5061/dryad.326r8	Typhlichthys subterraneus
SAMEA4028772	Fragmentation and library preparation	Sequencing and quality control	Illumina HiSeq 2000	ERX1544989	ERR1473842	European Nucleotide Archive	PRJEB12469	http://www.ebi.ac.uk/ena/data/view/PRJEB12469	Draft genome assembly	doi:10.5061/dryad.326r8/54	Dryad Digital Repository	doi:10.5061/dryad.326r8	http://dx.doi.org/10.5061/dryad.326r8	Zeus faber
SAMEA4028773	Fragmentation and library preparation	Sequencing and quality control	Illumina HiSeq 2000	ERX1544990	ERR1473843	European Nucleotide Archive	PRJEB12469	http://www.ebi.ac.uk/ena/data/view/PRJEB12469	Draft genome assembly	doi:10.5061/dryad.326r8/56	Dryad Digital Repository	doi:10.5061/dryad.326r8	http://dx.doi.org/10.5061/dryad.326r8	Cyttopsis rosea
SAMEA4028774	Fragmentation and library preparation	Sequencing and quality control	Illumina HiSeq 2000	ERX1544991	ERR1473844	European Nucleotide Archive	PRJEB12469	http://www.ebi.ac.uk/ena/data/view/PRJEB12469	Draft genome assembly	doi:10.5061/dryad.326r8/104	Dryad Digital Repository	doi:10.5061/dryad.326r8	http://dx.doi.org/10.5061/dryad.326r8	Stylephorus chordatus
SAMEA4028775	Fragmentation and library preparation	Sequencing and quality control	Illumina HiSeq 2000	ERX1544992	ERR1473845	European Nucleotide Archive	PRJEB12469	http://www.ebi.ac.uk/ena/data/view/PRJEB12469	Draft genome assembly	doi:10.5061/dryad.326r8/42	Dryad Digital Repository	doi:10.5061/dryad.326r8	http://dx.doi.org/10.5061/dryad.326r8	Bregmaceros cantori
SAMEA4028775	Fragmentation and library preparation	Sequencing and quality control	Illumina HiSeq 2000	ERX1544993	ERR1473846	European Nucleotide Archive	PRJEB12469	http://www.ebi.ac.uk/ena/data/view/PRJEB12469	Draft genome assembly	doi:10.5061/dryad.326r8/42	Dryad Digital Repository	doi:10.5061/dryad.326r8	http://dx.doi.org/10.5061/dryad.326r8	Bregmaceros cantori
SAMEA4028776	Fragmentation and library preparation	Sequencing and quality control	Illumina HiSeq 2000	ERX1544994	ERR1473847	European Nucleotide Archive	PRJEB12469	http://www.ebi.ac.uk/ena/data/view/PRJEB12469	Draft genome assembly	doi:10.5061/dryad.326r8/30	Dryad Digital Repository	doi:10.5061/dryad.326r8	http://dx.doi.org/10.5061/dryad.326r8	Merluccius polli
SAMEA4028777	Fragmentation and library preparation	Sequencing and quality control	Illumina HiSeq 2000	ERX1544995	ERR1473848	European Nucleotide Archive	PRJEB12469	http://www.ebi.ac.uk/ena/data/view/PRJEB12469	Draft genome assembly	doi:10.5061/dryad.326r8/26	Dryad Digital Repository	doi:10.5061/dryad.326r8	http://dx.doi.org/10.5061/dryad.326r8	Merluccius merluccius
SAMEA4028777	Fragmentation and library preparation	Sequencing and quality control	Illumina HiSeq 2000	ERX1544996	ERR1473849	European Nucleotide Archive	PRJEB12469	http://www.ebi.ac.uk/ena/data/view/PRJEB12469	Draft genome assembly	doi:10.5061/dryad.326r8/26	Dryad Digital Repository	doi:10.5061/dryad.326r8	http://dx.doi.org/10.5061/dryad.326r8	Merluccius merluccius
SAMEA4028778	Fragmentation and library preparation	Sequencing and quality control	Illumina HiSeq 2000	ERX1544997	ERR1473850	European Nucleotide Archive	PRJEB12469	http://www.ebi.ac.uk/ena/data/view/PRJEB12469	Draft genome assembly	doi:10.5061/dryad.326r8/28	Dryad Digital Repository	doi:10.5061/dryad.326r8	http://dx.doi.org/10.5061/dryad.326r8	Merluccius capensis
SAMEA4028779	Fragmentation and library preparation	Sequencing and quality control	Illumina HiSeq 2000	ERX1544998	ERR1473851	European Nucleotide Archive	PRJEB12469	http://www.ebi.ac.uk/ena/data/view/PRJEB12469	Draft genome assembly	doi:10.5061/dryad.326r8/32	Dryad Digital Repository	doi:10.5061/dryad.326r8	http://dx.doi.org/10.5061/dryad.326r8	Melanonus zugmayeri
SAMEA4028779	Fragmentation and library preparation	Sequencing and quality control	Illumina HiSeq 2000	ERX1544999	ERR1473852	European Nucleotide Archive	PRJEB12469	http://www.ebi.ac.uk/ena/data/view/PRJEB12469	Draft genome assembly	doi:10.5061/dryad.326r8/32	Dryad Digital Repository	doi:10.5061/dryad.326r8	http://dx.doi.org/10.5061/dryad.326r8	Melanonus zugmayeri
SAMEA4028780	Fragmentation and library preparation	Sequencing and quality control	Illumina HiSeq 2000	ERX1545000	ERR1473853	European Nucleotide Archive	PRJEB12469	http://www.ebi.ac.uk/ena/data/view/PRJEB12469	Draft genome assembly	doi:10.5061/dryad.326r8/40	Dryad Digital Repository	doi:10.5061/dryad.326r8	http://dx.doi.org/10.5061/dryad.326r8	Muraenolepis marmoratus
SAMEA4028781	Fragmentation and library preparation	Sequencing and quality control	Illumina HiSeq 2000	ERX1545001	ERR1473854	European Nucleotide Archive	PRJEB12469	http://www.ebi.ac.uk/ena/data/view/PRJEB12469	Draft genome assembly	doi:10.5061/dryad.326r8/68	Dryad Digital Repository	doi:10.5061/dryad.326r8	http://dx.doi.org/10.5061/dryad.326r8	Trachyrincus scabrus
SAMEA4028781	Fragmentation and library preparation	Sequencing and quality control	Illumina HiSeq 2000	ERX1545002	ERR1473855	European Nucleotide Archive	PRJEB12469	http://www.ebi.ac.uk/ena/data/view/PRJEB12469	Draft genome assembly	doi:10.5061/dryad.326r8/68	Dryad Digital Repository	doi:10.5061/dryad.326r8	http://dx.doi.org/10.5061/dryad.326r8	Trachyrincus scabrus
SAMEA4028782	Fragmentation and library preparation	Sequencing and quality control	Illumina HiSeq 2000	ERX1545003	ERR1473856	European Nucleotide Archive	PRJEB12469	http://www.ebi.ac.uk/ena/data/view/PRJEB12469	Draft genome assembly	doi:10.5061/dryad.326r8/126	Dryad Digital Repository	doi:10.5061/dryad.326r8	http://dx.doi.org/10.5061/dryad.326r8	Trachyrincus murrayi
SAMEA4028782	Fragmentation and library preparation	Sequencing and quality control	Illumina HiSeq 2000	ERX1545004	ERR1473857	European Nucleotide Archive	PRJEB12469	http://www.ebi.ac.uk/ena/data/view/PRJEB12469	Draft genome assembly	doi:10.5061/dryad.326r8/126	Dryad Digital Repository	doi:10.5061/dryad.326r8	http://dx.doi.org/10.5061/dryad.326r8	Trachyrincus murrayi
SAMEA4028782	Fragmentation and library preparation	Sequencing and quality control	Illumina HiSeq 2000	ERX1545005	ERR1473858	European Nucleotide Archive	PRJEB12469	http://www.ebi.ac.uk/ena/data/view/PRJEB12469	Draft genome assembly	doi:10.5061/dryad.326r8/126	Dryad Digital Repository	doi:10.5061/dryad.326r8	http://dx.doi.org/10.5061/dryad.326r8	Trachyrincus murrayi
SAMEA4028782	Fragmentation and library preparation	Sequencing and quality control	Illumina HiSeq 2000	ERX1545006	ERR1473859	European Nucleotide Archive	PRJEB12469	http://www.ebi.ac.uk/ena/data/view/PRJEB12469	Draft genome assembly	doi:10.5061/dryad.326r8/126	Dryad Digital Repository	doi:10.5061/dryad.326r8	http://dx.doi.org/10.5061/dryad.326r8	Trachyrincus murrayi
SAMEA4028783	Fragmentation and library preparation	Sequencing and quality control	Illumina HiSeq 2000	ERX1545007	ERR1473860	European Nucleotide Archive	PRJEB12469	http://www.ebi.ac.uk/ena/data/view/PRJEB12469	Draft genome assembly	doi:10.5061/dryad.326r8/44	Dryad Digital Repository	doi:10.5061/dryad.326r8	http://dx.doi.org/10.5061/dryad.326r8	Mora moro
SAMEA4028783	Fragmentation and library preparation	Sequencing and quality control	Illumina HiSeq 2000	ERX1545008	ERR1473861	European Nucleotide Archive	PRJEB12469	http://www.ebi.ac.uk/ena/data/view/PRJEB12469	Draft genome assembly	doi:10.5061/dryad.326r8/44	Dryad Digital Repository	doi:10.5061/dryad.326r8	http://dx.doi.org/10.5061/dryad.326r8	Mora moro
SAMEA4028784	Fragmentation and library preparation	Sequencing and quality control	Illumina HiSeq 2000	ERX1545009	ERR1473862	European Nucleotide Archive	PRJEB12469	http://www.ebi.ac.uk/ena/data/view/PRJEB12469	Draft genome assembly	doi:10.5061/dryad.326r8/46	Dryad Digital Repository	doi:10.5061/dryad.326r8	http://dx.doi.org/10.5061/dryad.326r8	Laemonema laureysi
SAMEA4028785	Fragmentation and library preparation	Sequencing and quality control	Illumina HiSeq 2000	ERX1545010	ERR1473863	European Nucleotide Archive	PRJEB12469	http://www.ebi.ac.uk/ena/data/view/PRJEB12469	Draft genome assembly	doi:10.5061/dryad.326r8/38	Dryad Digital Repository	doi:10.5061/dryad.326r8	http://dx.doi.org/10.5061/dryad.326r8	Bathygadus melanobranchus
SAMEA4028786	Fragmentation and library preparation	Sequencing and quality control	Illumina HiSeq 2000	ERX1545011	ERR1473864	European Nucleotide Archive	PRJEB12469	http://www.ebi.ac.uk/ena/data/view/PRJEB12469	Draft genome assembly	doi:10.5061/dryad.326r8/34	Dryad Digital Repository	doi:10.5061/dryad.326r8	http://dx.doi.org/10.5061/dryad.326r8	Macrourus berglax
SAMEA4028786	Fragmentation and library preparation	Sequencing and quality control	Illumina HiSeq 2000	ERX1545012	ERR1473865	European Nucleotide Archive	PRJEB12469	http://www.ebi.ac.uk/ena/data/view/PRJEB12469	Draft genome assembly	doi:10.5061/dryad.326r8/34	Dryad Digital Repository	doi:10.5061/dryad.326r8	http://dx.doi.org/10.5061/dryad.326r8	Macrourus berglax
SAMEA4028787	Fragmentation and library preparation	Sequencing and quality control	Illumina HiSeq 2000	ERX1545013	ERR1473866	European Nucleotide Archive	PRJEB12469	http://www.ebi.ac.uk/ena/data/view/PRJEB12469	Draft genome assembly	doi:10.5061/dryad.326r8/36	Dryad Digital Repository	doi:10.5061/dryad.326r8	http://dx.doi.org/10.5061/dryad.326r8	Malacocephalus occidentalis
SAMEA4028788	Fragmentation and library preparation	Sequencing and quality control	Illumina HiSeq 2000	ERX1545014	ERR1473867	European Nucleotide Archive	PRJEB12469	http://www.ebi.ac.uk/ena/data/view/PRJEB12469	Draft genome assembly	doi:10.5061/dryad.326r8/128	Dryad Digital Repository	doi:10.5061/dryad.326r8	http://dx.doi.org/10.5061/dryad.326r8	Phycis blennoides
SAMEA4028788	Fragmentation and library preparation	Sequencing and quality control	Illumina HiSeq 2000	ERX1545015	ERR1473868	European Nucleotide Archive	PRJEB12469	http://www.ebi.ac.uk/ena/data/view/PRJEB12469	Draft genome assembly	doi:10.5061/dryad.326r8/128	Dryad Digital Repository	doi:10.5061/dryad.326r8	http://dx.doi.org/10.5061/dryad.326r8	Phycis blennoides
SAMEA4028788	Fragmentation and library preparation	Sequencing and quality control	Illumina HiSeq 2000	ERX1545016	ERR1473869	European Nucleotide Archive	PRJEB12469	http://www.ebi.ac.uk/ena/data/view/PRJEB12469	Draft genome assembly	doi:10.5061/dryad.326r8/128	Dryad Digital Repository	doi:10.5061/dryad.326r8	http://dx.doi.org/10.5061/dryad.326r8	Phycis blennoides
SAMEA4028788	Fragmentation and library preparation	Sequencing and quality control	Illumina HiSeq 2000	ERX1545017	ERR1473870	European Nucleotide Archive	PRJEB12469	http://www.ebi.ac.uk/ena/data/view/PRJEB12469	Draft genome assembly	doi:10.5061/dryad.326r8/128	Dryad Digital Repository	doi:10.5061/dryad.326r8	http://dx.doi.org/10.5061/dryad.326r8	Phycis blennoides
SAMEA4028789	Fragmentation and library preparation	Sequencing and quality control	Illumina HiSeq 2000	ERX1545018	ERR1473871	European Nucleotide Archive	PRJEB12469	http://www.ebi.ac.uk/ena/data/view/PRJEB12469	Draft genome assembly	doi:10.5061/dryad.326r8/18	Dryad Digital Repository	doi:10.5061/dryad.326r8	http://dx.doi.org/10.5061/dryad.326r8	Phycis phycis
SAMEA4028790	Fragmentation and library preparation	Sequencing and quality control	Illumina HiSeq 2000	ERX1545019	ERR1473872	European Nucleotide Archive	PRJEB12469	http://www.ebi.ac.uk/ena/data/view/PRJEB12469	Draft genome assembly	doi:10.5061/dryad.326r8/22	Dryad Digital Repository	doi:10.5061/dryad.326r8	http://dx.doi.org/10.5061/dryad.326r8	Lota lota
SAMEA4028790	Fragmentation and library preparation	Sequencing and quality control	Illumina HiSeq 2000	ERX1545020	ERR1473873	European Nucleotide Archive	PRJEB12469	http://www.ebi.ac.uk/ena/data/view/PRJEB12469	Draft genome assembly	doi:10.5061/dryad.326r8/22	Dryad Digital Repository	doi:10.5061/dryad.326r8	http://dx.doi.org/10.5061/dryad.326r8	Lota lota
SAMEA4028791	Fragmentation and library preparation	Sequencing and quality control	Illumina HiSeq 2000	ERX1545021	ERR1473874	European Nucleotide Archive	PRJEB12469	http://www.ebi.ac.uk/ena/data/view/PRJEB12469	Draft genome assembly	doi:10.5061/dryad.326r8/20	Dryad Digital Repository	doi:10.5061/dryad.326r8	http://dx.doi.org/10.5061/dryad.326r8	Molva molva
SAMEA4028792	Fragmentation and library preparation	Sequencing and quality control	Illumina HiSeq 2000	ERX1545022	ERR1473875	European Nucleotide Archive	PRJEB12469	http://www.ebi.ac.uk/ena/data/view/PRJEB12469	Draft genome assembly	doi:10.5061/dryad.326r8/24	Dryad Digital Repository	doi:10.5061/dryad.326r8	http://dx.doi.org/10.5061/dryad.326r8	Brosme brosme
SAMEA4028793	Fragmentation and library preparation	Sequencing and quality control	Illumina HiSeq 2000	ERX1545023	ERR1473876	European Nucleotide Archive	PRJEB12469	http://www.ebi.ac.uk/ena/data/view/PRJEB12469	Draft genome assembly	doi:10.5061/dryad.326r8/6	Dryad Digital Repository	doi:10.5061/dryad.326r8	http://dx.doi.org/10.5061/dryad.326r8	Trisopterus minutus
SAMEA4028794	Fragmentation and library preparation	Sequencing and quality control	Illumina HiSeq 2000	ERX1545024	ERR1473877	European Nucleotide Archive	PRJEB12469	http://www.ebi.ac.uk/ena/data/view/PRJEB12469	Draft genome assembly	doi:10.5061/dryad.326r8/16	Dryad Digital Repository	doi:10.5061/dryad.326r8	http://dx.doi.org/10.5061/dryad.326r8	Gadiculus argenteus
SAMEA4028795	Fragmentation and library preparation	Sequencing and quality control	Illumina HiSeq 2000	ERX1545025	ERR1473878	European Nucleotide Archive	PRJEB12469	http://www.ebi.ac.uk/ena/data/view/PRJEB12469	Draft genome assembly	doi:10.5061/dryad.326r8/8	Dryad Digital Repository	doi:10.5061/dryad.326r8	http://dx.doi.org/10.5061/dryad.326r8	Pollachius virens
SAMEA4028796	Fragmentation and library preparation	Sequencing and quality control	Illumina HiSeq 2000	ERX1545026	ERR1473879	European Nucleotide Archive	PRJEB12469	http://www.ebi.ac.uk/ena/data/view/PRJEB12469	Draft genome assembly	doi:10.5061/dryad.326r8/10	Dryad Digital Repository	doi:10.5061/dryad.326r8	http://dx.doi.org/10.5061/dryad.326r8	Melanogrammus aeglefinus
SAMEA4028797	Fragmentation and library preparation	Sequencing and quality control	Illumina HiSeq 2000	ERX1545027	ERR1473880	European Nucleotide Archive	PRJEB12469	http://www.ebi.ac.uk/ena/data/view/PRJEB12469	Draft genome assembly	doi:10.5061/dryad.326r8/12	Dryad Digital Repository	doi:10.5061/dryad.326r8	http://dx.doi.org/10.5061/dryad.326r8	Merlangius merlangus
SAMEA4028797	Fragmentation and library preparation	Sequencing and quality control	Illumina HiSeq 2000	ERX1545028	ERR1473881	European Nucleotide Archive	PRJEB12469	http://www.ebi.ac.uk/ena/data/view/PRJEB12469	Draft genome assembly	doi:10.5061/dryad.326r8/12	Dryad Digital Repository	doi:10.5061/dryad.326r8	http://dx.doi.org/10.5061/dryad.326r8	Merlangius merlangus
SAMEA4028798	Fragmentation and library preparation	Sequencing and quality control	Illumina HiSeq 2000	ERX1545029	ERR1473882	European Nucleotide Archive	PRJEB12469	http://www.ebi.ac.uk/ena/data/view/PRJEB12469	Draft genome assembly	doi:10.5061/dryad.326r8/2	Dryad Digital Repository	doi:10.5061/dryad.326r8	http://dx.doi.org/10.5061/dryad.326r8	Arctogadus glacialis
SAMEA4028798	Fragmentation and library preparation	Sequencing and quality control	Illumina HiSeq 2000	ERX1545030	ERR1473883	European Nucleotide Archive	PRJEB12469	http://www.ebi.ac.uk/ena/data/view/PRJEB12469	Draft genome assembly	doi:10.5061/dryad.326r8/2	Dryad Digital Repository	doi:10.5061/dryad.326r8	http://dx.doi.org/10.5061/dryad.326r8	Arctogadus glacialis
SAMEA4028799	Fragmentation and library preparation	Sequencing and quality control	Illumina HiSeq 2000	ERX1545031	ERR1473884	European Nucleotide Archive	PRJEB12469	http://www.ebi.ac.uk/ena/data/view/PRJEB12469	Draft genome assembly	doi:10.5061/dryad.326r8/4	Dryad Digital Repository	doi:10.5061/dryad.326r8	http://dx.doi.org/10.5061/dryad.326r8	Boreogadus saida
SAMEA4028799	Fragmentation and library preparation	Sequencing and quality control	Illumina HiSeq 2000	ERX1545032	ERR1473885	European Nucleotide Archive	PRJEB12469	http://www.ebi.ac.uk/ena/data/view/PRJEB12469	Draft genome assembly	doi:10.5061/dryad.326r8/4	Dryad Digital Repository	doi:10.5061/dryad.326r8	http://dx.doi.org/10.5061/dryad.326r8	Boreogadus saida
SAMEA4028800	Fragmentation and library preparation	Sequencing and quality control	Illumina HiSeq 2000	ERX1545033	ERR1473886	European Nucleotide Archive	PRJEB12469	http://www.ebi.ac.uk/ena/data/view/PRJEB12469	Draft genome assembly	doi:10.5061/dryad.326r8/14	Dryad Digital Repository	doi:10.5061/dryad.326r8	http://dx.doi.org/10.5061/dryad.326r8	Gadus chalcogrammus
SAMEA4028801	Fragmentation and library preparation	Sequencing and quality control	Illumina HiSeq 2000	ERX1545034	ERR1473887	European Nucleotide Archive	PRJEB12469	http://www.ebi.ac.uk/ena/data/view/PRJEB12469	Draft genome assembly	doi:10.5061/dryad.326r8/132	Dryad Digital Repository	doi:10.5061/dryad.326r8	http://dx.doi.org/10.5061/dryad.326r8	Gadus morhua
SAMEA4028801	Fragmentation and library preparation	Sequencing and quality control	Illumina HiSeq 2000	ERX1545035	ERR1473888	European Nucleotide Archive	PRJEB12469	http://www.ebi.ac.uk/ena/data/view/PRJEB12469	Draft genome assembly	doi:10.5061/dryad.326r8/132	Dryad Digital Repository	doi:10.5061/dryad.326r8	http://dx.doi.org/10.5061/dryad.326r8	Gadus morhua
SAMEA4028801	Fragmentation and library preparation	Sequencing and quality control	Illumina HiSeq 2000	ERX1545036	ERR1473889	European Nucleotide Archive	PRJEB12469	http://www.ebi.ac.uk/ena/data/view/PRJEB12469	Draft genome assembly	doi:10.5061/dryad.326r8/132	Dryad Digital Repository	doi:10.5061/dryad.326r8	http://dx.doi.org/10.5061/dryad.326r8	Gadus morhua
SAMEA4028801	Fragmentation and library preparation	Sequencing and quality control	Illumina HiSeq 2000	ERX1545037	ERR1473890	European Nucleotide Archive	PRJEB12469	http://www.ebi.ac.uk/ena/data/view/PRJEB12469	Draft genome assembly	doi:10.5061/dryad.326r8/132	Dryad Digital Repository	doi:10.5061/dryad.326r8	http://dx.doi.org/10.5061/dryad.326r8	Gadus morhua
SAMEA4028802	Fragmentation and library preparation	Sequencing and quality control	Illumina HiSeq 2000	ERX1545038	ERR1473891	European Nucleotide Archive	PRJEB12469	http://www.ebi.ac.uk/ena/data/view/PRJEB12469	Draft genome assembly	doi:10.5061/dryad.326r8/74	Dryad Digital Repository	doi:10.5061/dryad.326r8	http://dx.doi.org/10.5061/dryad.326r8	Regalecus glesne
SAMEA4028803	Fragmentation and library preparation	Sequencing and quality control	Illumina HiSeq 2000	ERX1545039	ERR1473892	European Nucleotide Archive	PRJEB12469	http://www.ebi.ac.uk/ena/data/view/PRJEB12469	Draft genome assembly	doi:10.5061/dryad.326r8/76	Dryad Digital Repository	doi:10.5061/dryad.326r8	http://dx.doi.org/10.5061/dryad.326r8	Lampris guttatus
SAMEA4028804	Fragmentation and library preparation	Sequencing and quality control	Illumina HiSeq 2000	ERX1545040	ERR1473893	European Nucleotide Archive	PRJEB12469	http://www.ebi.ac.uk/ena/data/view/PRJEB12469	Draft genome assembly	doi:10.5061/dryad.326r8/100	Dryad Digital Repository	doi:10.5061/dryad.326r8	http://dx.doi.org/10.5061/dryad.326r8	Monocentris japonicus
SAMEA4028805	Fragmentation and library preparation	Sequencing and quality control	Illumina HiSeq 2000	ERX1545041	ERR1473894	European Nucleotide Archive	PRJEB12469	http://www.ebi.ac.uk/ena/data/view/PRJEB12469	Draft genome assembly	doi:10.5061/dryad.326r8/64	Dryad Digital Repository	doi:10.5061/dryad.326r8	http://dx.doi.org/10.5061/dryad.326r8	Myripristis jacobus
SAMEA4028806	Fragmentation and library preparation	Sequencing and quality control	Illumina HiSeq 2000	ERX1545042	ERR1473895	European Nucleotide Archive	PRJEB12469	http://www.ebi.ac.uk/ena/data/view/PRJEB12469	Draft genome assembly	doi:10.5061/dryad.326r8/66	Dryad Digital Repository	doi:10.5061/dryad.326r8	http://dx.doi.org/10.5061/dryad.326r8	Holocentrus rufus
SAMEA4028807	Fragmentation and library preparation	Sequencing and quality control	Illumina HiSeq 2000	ERX1545043	ERR1473896	European Nucleotide Archive	PRJEB12469	http://www.ebi.ac.uk/ena/data/view/PRJEB12469	Draft genome assembly	doi:10.5061/dryad.326r8/98	Dryad Digital Repository	doi:10.5061/dryad.326r8	http://dx.doi.org/10.5061/dryad.326r8	Neoniphon sammara
SAMEA4028808	Fragmentation and library preparation	Sequencing and quality control	Illumina HiSeq 2000	ERX1545044	ERR1473897	European Nucleotide Archive	PRJEB12469	http://www.ebi.ac.uk/ena/data/view/PRJEB12469	Draft genome assembly	doi:10.5061/dryad.326r8/96	Dryad Digital Repository	doi:10.5061/dryad.326r8	http://dx.doi.org/10.5061/dryad.326r8	Beryx splendens
SAMEA4028809	Fragmentation and library preparation	Sequencing and quality control	Illumina HiSeq 2000	ERX1545045	ERR1473898	European Nucleotide Archive	PRJEB12469	http://www.ebi.ac.uk/ena/data/view/PRJEB12469	Draft genome assembly	doi:10.5061/dryad.326r8/94	Dryad Digital Repository	doi:10.5061/dryad.326r8	http://dx.doi.org/10.5061/dryad.326r8	Rondeletia loricata
SAMEA4028810	Fragmentation and library preparation	Sequencing and quality control	Illumina HiSeq 2000	ERX1545046	ERR1473899	European Nucleotide Archive	PRJEB12469	http://www.ebi.ac.uk/ena/data/view/PRJEB12469	Draft genome assembly	doi:10.5061/dryad.326r8/102	Dryad Digital Repository	doi:10.5061/dryad.326r8	http://dx.doi.org/10.5061/dryad.326r8	Acanthochaenus luetkenii
SAMEA4028811	Fragmentation and library preparation	Sequencing and quality control	Illumina HiSeq 2000	ERX1545047	ERR1473900	European Nucleotide Archive	PRJEB12469	http://www.ebi.ac.uk/ena/data/view/PRJEB12469	Draft genome assembly	doi:10.5061/dryad.326r8/60	Dryad Digital Repository	doi:10.5061/dryad.326r8	http://dx.doi.org/10.5061/dryad.326r8	Brotula barbata
SAMEA4028812	Fragmentation and library preparation	Sequencing and quality control	Illumina HiSeq 2000	ERX1545048	ERR1473901	European Nucleotide Archive	PRJEB12469	http://www.ebi.ac.uk/ena/data/view/PRJEB12469	Draft genome assembly	doi:10.5061/dryad.326r8/58	Dryad Digital Repository	doi:10.5061/dryad.326r8	http://dx.doi.org/10.5061/dryad.326r8	Lamprogrammus exutus
SAMEA4028813	Fragmentation and library preparation	Sequencing and quality control	Illumina HiSeq 2000	ERX1545049	ERR1473902	European Nucleotide Archive	PRJEB12469	http://www.ebi.ac.uk/ena/data/view/PRJEB12469	Draft genome assembly	doi:10.5061/dryad.326r8/62	Dryad Digital Repository	doi:10.5061/dryad.326r8	http://dx.doi.org/10.5061/dryad.326r8	Carapus acus
SAMEA4028814	Fragmentation and library preparation	Sequencing and quality control	Illumina HiSeq 2000	ERX1545050	ERR1473903	European Nucleotide Archive	PRJEB12469	http://www.ebi.ac.uk/ena/data/view/PRJEB12469	Draft genome assembly	doi:10.5061/dryad.326r8/70	Dryad Digital Repository	doi:10.5061/dryad.326r8	http://dx.doi.org/10.5061/dryad.326r8	Chatrabus melanurus
SAMEA4028815	Fragmentation and library preparation	Sequencing and quality control	Illumina HiSeq 2000	ERX1545051	ERR1473904	European Nucleotide Archive	PRJEB12469	http://www.ebi.ac.uk/ena/data/view/PRJEB12469	Draft genome assembly	doi:10.5061/dryad.326r8/108	Dryad Digital Repository	doi:10.5061/dryad.326r8	http://dx.doi.org/10.5061/dryad.326r8	Thunnus albacares
SAMEA4028816	Fragmentation and library preparation	Sequencing and quality control	Illumina HiSeq 2000	ERX1545052	ERR1473905	European Nucleotide Archive	PRJEB12469	http://www.ebi.ac.uk/ena/data/view/PRJEB12469	Draft genome assembly	doi:10.5061/dryad.326r8/120	Dryad Digital Repository	doi:10.5061/dryad.326r8	http://dx.doi.org/10.5061/dryad.326r8	Lesueurigobius sanzi
SAMEA4028816	Fragmentation and library preparation	Sequencing and quality control	Illumina HiSeq 2000	ERX1545053	ERR1473906	European Nucleotide Archive	PRJEB12469	http://www.ebi.ac.uk/ena/data/view/PRJEB12469	Draft genome assembly	doi:10.5061/dryad.326r8/120	Dryad Digital Repository	doi:10.5061/dryad.326r8	http://dx.doi.org/10.5061/dryad.326r8	Lesueurigobius sanzi
SAMEA4028816	Fragmentation and library preparation	Sequencing and quality control	Illumina HiSeq 2000	ERX1545054	ERR1473907	European Nucleotide Archive	PRJEB12469	http://www.ebi.ac.uk/ena/data/view/PRJEB12469	Draft genome assembly	doi:10.5061/dryad.326r8/120	Dryad Digital Repository	doi:10.5061/dryad.326r8	http://dx.doi.org/10.5061/dryad.326r8	Lesueurigobius sanzi
SAMEA4028816	Fragmentation and library preparation	Sequencing and quality control	Illumina HiSeq 2000	ERX1545055	ERR1473908	European Nucleotide Archive	PRJEB12469	http://www.ebi.ac.uk/ena/data/view/PRJEB12469	Draft genome assembly	doi:10.5061/dryad.326r8/120	Dryad Digital Repository	doi:10.5061/dryad.326r8	http://dx.doi.org/10.5061/dryad.326r8	Lesueurigobius sanzi
SAMEA4028817	Fragmentation and library preparation	Sequencing and quality control	Illumina HiSeq 2000	ERX1545056	ERR1473909	European Nucleotide Archive	PRJEB12469	http://www.ebi.ac.uk/ena/data/view/PRJEB12469	Draft genome assembly	doi:10.5061/dryad.326r8/84	Dryad Digital Repository	doi:10.5061/dryad.326r8	http://dx.doi.org/10.5061/dryad.326r8	Perca fluviatilis
SAMEA4028818	Fragmentation and library preparation	Sequencing and quality control	Illumina HiSeq 2000	ERX1545057	ERR1473910	European Nucleotide Archive	PRJEB12469	http://www.ebi.ac.uk/ena/data/view/PRJEB12469	Draft genome assembly	doi:10.5061/dryad.326r8/124	Dryad Digital Repository	doi:10.5061/dryad.326r8	http://dx.doi.org/10.5061/dryad.326r8	Myoxocephalus scorpius
SAMEA4028819	Fragmentation and library preparation	Sequencing and quality control	Illumina HiSeq 2000	ERX1545058	ERR1473911	European Nucleotide Archive	PRJEB12469	http://www.ebi.ac.uk/ena/data/view/PRJEB12469	Draft genome assembly	doi:10.5061/dryad.326r8/86	Dryad Digital Repository	doi:10.5061/dryad.326r8	http://dx.doi.org/10.5061/dryad.326r8	Sebastes norvegicus
SAMEA4028820	Fragmentation and library preparation	Sequencing and quality control	Illumina HiSeq 2000	ERX1545059	ERR1473912	European Nucleotide Archive	PRJEB12469	http://www.ebi.ac.uk/ena/data/view/PRJEB12469	Draft genome assembly	doi:10.5061/dryad.326r8/88	Dryad Digital Repository	doi:10.5061/dryad.326r8	http://dx.doi.org/10.5061/dryad.326r8	Chaenocephalus aceratus
SAMEA4028820	Fragmentation and library preparation	Sequencing and quality control	Illumina HiSeq 2000	ERX1545060	ERR1473913	European Nucleotide Archive	PRJEB12469	http://www.ebi.ac.uk/ena/data/view/PRJEB12469	Draft genome assembly	doi:10.5061/dryad.326r8/88	Dryad Digital Repository	doi:10.5061/dryad.326r8	http://dx.doi.org/10.5061/dryad.326r8	Chaenocephalus aceratus
SAMEA4028820	Fragmentation and library preparation	Sequencing and quality control	Illumina HiSeq 2000	ERX1545061	ERR1473914	European Nucleotide Archive	PRJEB12469	http://www.ebi.ac.uk/ena/data/view/PRJEB12469	Draft genome assembly	doi:10.5061/dryad.326r8/88	Dryad Digital Repository	doi:10.5061/dryad.326r8	http://dx.doi.org/10.5061/dryad.326r8	Chaenocephalus aceratus
SAMEA4028821	Fragmentation and library preparation	Sequencing and quality control	Illumina HiSeq 2000	ERX1545062	ERR1473915	European Nucleotide Archive	PRJEB12469	http://www.ebi.ac.uk/ena/data/view/PRJEB12469	Draft genome assembly	doi:10.5061/dryad.326r8/120	Dryad Digital Repository	doi:10.5061/dryad.326r8	http://dx.doi.org/10.5061/dryad.326r8	Symphodus melops
SAMEA4028822	Fragmentation and library preparation	Sequencing and quality control	Illumina HiSeq 2000	ERX1545063	ERR1473916	European Nucleotide Archive	PRJEB12469	http://www.ebi.ac.uk/ena/data/view/PRJEB12469	Draft genome assembly	doi:10.5061/dryad.326r8/106	Dryad Digital Repository	doi:10.5061/dryad.326r8	http://dx.doi.org/10.5061/dryad.326r8	Spondyliosoma cantharus
SAMEA4028823	Fragmentation and library preparation	Sequencing and quality control	Illumina HiSeq 2000	ERX1545064	ERR1473917	European Nucleotide Archive	PRJEB12469	http://www.ebi.ac.uk/ena/data/view/PRJEB12469	Draft genome assembly	doi:10.5061/dryad.326r8/80	Dryad Digital Repository	doi:10.5061/dryad.326r8	http://dx.doi.org/10.5061/dryad.326r8	Antennarius striatus
SAMEA4028824	Fragmentation and library preparation	Sequencing and quality control	Illumina HiSeq 2000	ERX1545065	ERR1473918	European Nucleotide Archive	PRJEB12469	http://www.ebi.ac.uk/ena/data/view/PRJEB12469	Draft genome assembly	doi:10.5061/dryad.326r8/114	Dryad Digital Repository	doi:10.5061/dryad.326r8	http://dx.doi.org/10.5061/dryad.326r8	Selene dorsalis
SAMEA4028825	Fragmentation and library preparation	Sequencing and quality control	Illumina HiSeq 2000	ERX1545066	ERR1473919	European Nucleotide Archive	PRJEB12469	http://www.ebi.ac.uk/ena/data/view/PRJEB12469	Draft genome assembly	doi:10.5061/dryad.326r8/110	Dryad Digital Repository	doi:10.5061/dryad.326r8	http://dx.doi.org/10.5061/dryad.326r8	Helostoma temminkii
SAMEA4028826	Fragmentation and library preparation	Sequencing and quality control	Illumina HiSeq 2000	ERX1545067	ERR1473920	European Nucleotide Archive	PRJEB12469	http://www.ebi.ac.uk/ena/data/view/PRJEB12469	Draft genome assembly	doi:10.5061/dryad.326r8/112	Dryad Digital Repository	doi:10.5061/dryad.326r8	http://dx.doi.org/10.5061/dryad.326r8	Anabas testudineus
SAMEA4028827	Fragmentation and library preparation	Sequencing and quality control	Illumina HiSeq 2000	ERX1545068	ERR1473921	European Nucleotide Archive	PRJEB12469	http://www.ebi.ac.uk/ena/data/view/PRJEB12469	Draft genome assembly	doi:10.5061/dryad.326r8/118	Dryad Digital Repository	doi:10.5061/dryad.326r8	http://dx.doi.org/10.5061/dryad.326r8	Parablennius parvicornis
SAMEA4028828	Fragmentation and library preparation	Sequencing and quality control	Illumina HiSeq 2000	ERX1545069	ERR1473922	European Nucleotide Archive	PRJEB12469	http://www.ebi.ac.uk/ena/data/view/PRJEB12469	Draft genome assembly	doi:10.5061/dryad.326r8/116	Dryad Digital Repository	doi:10.5061/dryad.326r8	http://dx.doi.org/10.5061/dryad.326r8	Chromis chromis
SAMEA4028829	Fragmentation and library preparation	Sequencing and quality control	Illumina HiSeq 2000	ERX1545070	ERR1473923	European Nucleotide Archive	PRJEB12469	http://www.ebi.ac.uk/ena/data/view/PRJEB12469	Draft genome assembly	doi:10.5061/dryad.326r8/122	Dryad Digital Repository	doi:10.5061/dryad.326r8	http://dx.doi.org/10.5061/dryad.326r8	Pseudochromis fuscus
